# Supplementary material for: Isolating selective from non-selective forces using site frequency ratios
Source: PLoS Genet. 2025 Apr 21;21(4):e1011427. doi: 10.1371/journal.pgen.1011427 (PMC12064048; doi:10.1371/journal.pgen.1011427)
Supplement: S1 Table — (XLSX) [file pgen.1011427.s007.xlsx]

## Sheet: Sheet1
	Demographic Model
	Constant		Expansion		Bottleneck		Two Populations
Parameter	SFRatios	fastDFE	SFRatios	fastDFE	SFRatios	fastDFE	SFRatios	fastDFE
Setsa	Mean	Mean	Mean	Mean	Mean	Mean	Mean	Mean
mean: -1.0	-1.2	-1.8	-1.3	-1.8	-38.2	-6.8	-1.5	-2.1
shape: 1.0	1.8	6.7	4	5.8	1.9	1.8	3.5	6.4
mean: -5.0	-5.8	-5.5	-5.3	-5.3	-18.8	-15.3	-8.1	-8.3
shape: 5.0	2.3	7.4	4.7	7.4	1.4	1.8	3.3	4.6
mean: -50.0	-59	-49.8	-47.5	-36.4	-109.3	-66.6	-106.2	-94
shape: 4.0	5.8	5	6.8	9.8	5.2	7.8	5.9	4.2
mean: -100.0	-95.6	-95.1	-104.2	-55	-256.2	-108.9	-227.3	-183.8
shape: 2.0	2.9	2.2	2.8	6.3	3.9	6.1	1.7	2.1
mean: -1000.0	-379.8	-735.4	-278.4	-258.1	-721.8	-209.1	-381.3	-1788.9
shape: 0.50	0.78	0.61	0.83	0.95	0.99	4.1	0.76	0.54
	Constant		Expansion		Bottleneck		Two Populations
	SFRatios	fastDFE	SFRatios	fastDFE	SFRatios	fastDFE	SFRatios	fastDFE
	RMSE	RMSE	RMSE	RMSE	RMSE	RMSE	RMSE	RMSE
mean: -1.0	0.65	0.98	0.66	1	126.8	7.6	0.6	1.2
shape: 1.0	2.9	7.1	5	6.5	2.6	3.6	4.1	6.9
mean: -5.0	1.4	0.66	0.85	0.5	17.8	10.7	3.2	3.3
shape: 5.0	3	3.9	2.3	3.6	3.7	3.3	1.9	2.4
mean: -50.0	30.1	3.1	8.4	13.6	76.9	18.1	78.5	44.3
shape: 4.0	4.3	1.9	4	5.8	3.8	4.5	4	0.96
mean:-100.0	51.3	8.9	40.1	45.3	302.1	18.7	148.1	84.9
shape:2.0	2.7	0.4	2.1	4.9	3.7	5.1	0.69	0.23
mean: -1000.0	634.5	312.3	724.1	746.5	415.4	793	629	899.6
shape: 0.50	0.28	0.14	0.34	0.49	0.53	5.3	0.26	0.08
