# Supplementary material for: Isolating selective from non-selective forces using site frequency ratios
Source: PLoS Genet. 2025 Apr 21;21(4):e1011427. doi: 10.1371/journal.pgen.1011427 (PMC12064048; doi:10.1371/journal.pgen.1011427)
Supplement: S2 Table — Estimates and 95% confidence levels are shown for SFRatios. K is the number of model unknowns, and includes ρ=θS/θ (unless ρ is fixed), as well as the parameters for the density of 2Ns (λ1 and λ2) and the estimated proportion (p+) of a point mass at zero if included in the model. For lognormal and normal, λ1=μ, λ2=σ as described in the text, while for gamma, λ1=mean, λ2=shape as described in the text. (XLSX) [file pgen.1011427.s008.xlsx]

## Sheet: Sheet1
Pop	DFE		AIC					Mean
Zambia	Lognormal p+	4	-2324.9	2.63	4.17	2.56	0.05	-1643.75
				2.62,2.65	4.16,4.19	2.54,2.57	0.04,0.05
Zambia	Lognormal	3	-2322.1	2.73	4.17	2.88		-4123.25
				2.71,2.75	4.16,4.18	2.87,2.89
Zambia	Gamma p+	4	-2264.2	2.28	-50.45	0.88	0.1	-45.157
				2.27,2.29	-51.35,-49.6	0.88,0.89	0.10,0.11
Zambia	Gamma	3	-2227.8	1.88	-31.02	0.77		-31.021
				1.87,1.90	-31.6,-30.4	0.77,0.77
Zambia	Normal	3	-2136.5	1.42	-10.52	9.6		-10.52
				1.41,1.43	-10.6,-10.4	9.53,9.67
Zambia	Normal p+	4	-2134.5	1.42	-10.52	9.6	0	-10.52
				1.41,1.43	-10.6,-10.4	9.53,9.67	nan ,0.00
North	Lognormal p+	4	-2128.2	3.66	4.34	1.77	0.11	-323.775
Carolina				3.63,3.68	4.32,4.36	1.75,1.78	0.11,0.11
North	Gamma p+	4	-2120.8	3.06	-70.92	0.83	0.08	-64.897
Carolina				3.03,3.08	,72.662 , ,69.26	0.83,0.84	0.08,0.09
North	Gamma	3	-2115.9	2.67	-49.17	0.77		-49.167
Carolina				2.65,2.70	,50.285 , ,48.05	0.77,0.77
North	Lognormal	3	-2084.6	4.02	4.67	3.01		-10000
Carolina				3.97,4.06	4.65,4.67	3.00,3.01
North	Normal	3	-2070.8	2.12	-16.99	14.28		-16.987
Carolina				2.10,2.14	-17.1 ,-16.87	14.17,14.38
North	Normal p+	4	-2068.8	2.12	-16.99	14.28	0	-16.987
Carolina				2.10,2.14	-17.1 ,-16.87	14.17,14.38	nan ,0.00
