# Supplementary material for: Isolating selective from non-selective forces using site frequency ratios
Source: PLoS Genet. 2025 Apr 21;21(4):e1011427. doi: 10.1371/journal.pgen.1011427 (PMC12064048; doi:10.1371/journal.pgen.1011427)
Supplement: S3 Table — Estimates and 95% confidence levels are shown for SFRatios. K is the number of model unknowns, and includes ρ=θS/θ (unless ρ is fixed), as well as the parameters for the density of 2Ns (λ1 and λ2) and the estimated proportion (p+) of a point mass at zero if included in the model. For lognormal and normal, λ1=μ, λ2=σ as described in the text, while for gamma, λ1=mean, λ2=shape as described in the text. (XLSX) [file pgen.1011427.s009.xlsx]

## Sheet: Sheet1
Pop	DFE		AIC					Mean
Zambia	Lognormal	3	-2328	1.01	-0.3	0.94		-0.148
				1.00,1.01	-0.32,-0.28	0.91,1.00
Zambia	Gamma	3	-2328	1.01	-0.15	0.81		-0.155
				1.00,1.01	-0.18,-0.13	0.78,0.87
Zambia	Gamma p+	4	-2326	1.01	-0.15	0.81	0	-0.155
				1.00,1.01	-0.18,-0.13	0.78,0.87	na ,0.54
Zambia	Lognormal p+	4	-2325.9	1.01	-0.3	0.94	0	-0.148
				1.00,1.01	-0.32,-0.283	0.91,1.00	na ,0.53
Zambia	Normal	3	-2324.5	1	-0.17	20		-0.17
				1.00,1.01	-0.30,-0.04	10.37, na
Zambia	Normal p+	4	-2322.5	1	-0.2	20	0.15	-0.17
				1.00,1.01	-0.35,-0.047	10.38, na	na ,0.85
North	Lognormal	3	-2069	0.99	-0.63	1.34		-0.311
Carolina				0.99,1.00	-0.67,-0.58	1.27,1.41
North	Gamma	3	-2069	0.99	-0.65	0.63		-0.648
Carolina				0.99,1.00	-0.75,-0.55	0.63,0.64
North	Gamma p+	4	-2067.5	0.99	-0.65	0.63	0	-0.648
Carolina				0.99,1.00	-0.74,-0.55	0.63,0.64	na ,0.39
North	Lognormal p+	4	-2067.1	0.99	-0.63	1.34	0	-0.311
Carolina				0.99,1.00	-0.67,-0.58	1.27,1.41	na ,0.40
North	Normal	3	-2063.7	0.98	0.09	0.1		0.088
Carolina				0.98,0.99	0.06,0.12	nan ,1.71
North	Normal p+	4	-2061.7	0.98	0.09	0.1	0	0.088
Carolina				0.98,0.99	0.06,0.12	nan ,1.71	na ,0.34
